# Supplementary material for: ‘Whisper from the mitral valve’: delayed diagnosis of traumatic mitral valve regurgitation in an elderly farmer—a case report
Source: Eur Heart J Case Rep. 2025 Aug 16;9(9):ytaf399. doi: 10.1093/ehjcr/ytaf399 (PMC12404301; doi:10.1093/ehjcr/ytaf399)
Supplement: ytaf399_Supplementary_Data [file ytaf399_supplementary_data.zip]

Archive with 6 entries (6 files):
- 1.mp4
- 2.mp4
- 3.mp4
- 4.mp4
- 5.avi
- 6.avi
